# Supplementary material for: The “Dedicated” C.B.C.T. in Dentistry
Source: Int J Environ Res Public Health. 2023 May 25;20(11):5954. doi: 10.3390/ijerph20115954 (PMC10252385; doi:10.3390/ijerph20115954)
Supplement: Supplementary file 1 [file ijerph-20-05954-s001.zip]

Archive with 4 entries (3 files):
- ijerph-2214883-supplementary/
- ijerph-2214883-supplementary/master.zip
- ijerph-2214883-supplementary/Suplementary .pdf
- ijerph-2214883-supplementary/VID-20230213-WA0016.mp4
